# Supplementary material for: Greyscale and Paper Electrochromic Polymer Displays by UV Patterning
Source: Polymers (Basel). 2019 Feb 5;11(2):267. doi: 10.3390/polym11020267 (PMC6419265; doi:10.3390/polym11020267)
Supplement: Supplementary file 1 [file polymers-11-00267-s001.zip]

Archive with 4 entries (3 files):
- polymers-417495-Supplementary Materials/
- polymers-417495-Supplementary Materials/Brooke-Polymers 2019-Greyscale and Paper Electrochromic Polymer Displays by UV Patterning-Supplemental-SI.pdf
- polymers-417495-Supplementary Materials/polymers-417495-SIMovie1.mp4
- polymers-417495-Supplementary Materials/polymers-417495-Supplementary Materials.pdf
